# Supplementary material for: Investigating the association between population density and travel patterns in Indian cities—An analysis of 2011 census data
Source: Cities. 2020 May;100:102656. doi: 10.1016/j.cities.2020.102656 (PMC7197754; doi:10.1016/j.cities.2020.102656)
Supplement: Supplementary file 1 — Supplementary material [file mmc1.xlsx]

## Sheet: All attributes-for tables (2)
Name of City	Population (District)	Population (City)	GDP (District)	GDP per capita	Density	Size	Vehicle ownership			Mode share							Distance category
							Cycle	MTW	Car	Walk	Cycle	MTW	Car	IPT	Bus	Train	0-1 km	1-5 km	5-10 km	10-20 km	20-30 km	30-50 km	>50 km
Greater Mumbai	23502521	18414288	351264	149.458	398	462.076	0.135565	0.180335	0.101986	0.307007	0.0228652	0.0669399	0.0477286	0.0491595	0.163684	0.334223	0.218258	0.243693	0.195874	0.131287	0.0841387	0.086224	0.0405247
Delhi	16700000	16388880	252753	151.349	244	671.675	0.304939	0.388676	0.208002	0.263198	0.10628	0.167568	0.130025	0.0274933	0.256419	0.0349161	0.192096	0.292361	0.219106	0.178088	0.0744124	0.0349759	0.00896027
Kolkata	38205210	14112536	218409	57.1672	213.003	662.55	0.531055	0.0927325	0.0336137	0.308955	0.229965	0.0455117	0.0328172	0.025427	0.171437	0.171947	0.272233	0.277355	0.202874	0.10484	0.0697464	0.0430922	0.0298599
Chennai	12373088	8696010	105988	85.6598	201.866	430.782	0.399278	0.433101	0.0917213	0.190162	0.118717	0.265378	0.0628583	0.0230786	0.26379	0.0666831	0.1579	0.291286	0.253279	0.161197	0.0756501	0.0409844	0.0197038
Bangalore	9621551	8425970	107787	112.026	115.893	727.045	0.22865	0.445781	0.17647	0.285545	0.0536965	0.22506	0.103605	0.0339055	0.280931	0.0107586	0.196179	0.280096	0.258747	0.160597	0.0581732	0.0323702	0.0138367
Hyderabad	12273352	7749334	71424.2	58.1946	115.614	670.274	0.259342	0.389883	0.0987734	0.239541	0.089036	0.28995	0.0637948	0.0546526	0.239685	0.0149028	0.163097	0.284329	0.268851	0.158105	0.0784269	0.030779	0.0164116
Ahmadabad	8605978	6352254			187.037	339.625	0.459777	0.467581	0.119147	0.209803	0.206616	0.348049	0.0511513	0.0623226	0.103951	0.0105744	0.170161	0.383525	0.253537	0.106731	0.0572142	0.0186349	0.0101959
Pune	9429408	5049968	112782	119.606	92.2506	547.418	0.350923	0.49562	0.137183	0.229818	0.0910097	0.345522	0.0699943	0.0462874	0.191202	0.020609	0.172254	0.327036	0.245074	0.152434	0.0565162	0.0287996	0.0178857
Surat	6081322	4462002			252.708	176.568	0.306408	0.416451	0.0835438	0.2882	0.157365	0.313034	0.0286141	0.186356	0.0155361	0.00760498	0.20037	0.501339	0.210228	0.0528332	0.0230838	0.008003	0.0041431
Ghaziabad	4681645	3162547	19978.1	42.6732	312.196	101.3	0.486747	0.35753	0.148957	0.251448	0.190737	0.184118	0.0990298	0.0692301	0.127198	0.0661923	0.179935	0.272663	0.214716	0.146531	0.117195	0.0490546	0.0199046
Jaipur	6626178	3073350	40117.4	60.5438	108.784	282.518	0.359874	0.483245	0.138383	0.232066	0.116124	0.371152	0.0765714	0.0199655	0.163424	0.0136125	0.167239	0.337288	0.272512	0.141334	0.034242	0.0241451	0.0232399
Lucknow	4589838	2815601	23155.9	50.4504	93.7962	300.183	0.646696	0.425605	0.115966	0.210175	0.245264	0.323135	0.0593287	0.0780034	0.0378386	0.0385215	0.162422	0.328076	0.278419	0.127651	0.0627539	0.0143444	0.0263334
Kanpur	4581268	2767031	21508.3	46.9484	197.127	140.368	0.624938	0.317175	0.0661308	0.289417	0.302191	0.237657	0.0328171	0.0803387	0.0212443	0.0287769	0.200553	0.375716	0.257597	0.0934439	0.0341522	0.0135331	0.0250039
Nagpur	4653570	2405421	42775.6	91.9201	99.4948	241.764	0.586966	0.442452	0.0756711	0.206328	0.302033	0.349803	0.0317682	0.03445	0.0563047	0.0109489	0.146923	0.401058	0.259243	0.104765	0.0465167	0.0228536	0.0186407
Coimbatore	3458045	2151466	50253.9	145.325	119.838	179.532	0.373984	0.47496	0.0947369	0.226853	0.0931834	0.302267	0.0430287	0.0153551	0.302715	0.0116042	0.186263	0.357793	0.243779	0.115877	0.0398928	0.0333027	0.0230926
Kozhikode	3086293	2030519	21162.7	68.5701	180	112.807	0.141004	0.222354	0.0808812	0.320018	0.0217394	0.139105	0.0378767	0.0288153	0.412847	0.0264326	0.231566	0.333681	0.258431	0.0999545	0.0284645	0.0197546	0.0281476
Indore	3276697	1960631	23425.9	71.4925	130.846	149.843	0.522001	0.472044	0.108601	0.25046	0.258744	0.314994	0.0452555	0.0283437	0.0802625	0.014921	0.171719	0.398202	0.252903	0.0858531	0.0577642	0.0229114	0.0106469
Thrissur	3121200	1854783	23403.4	74.982	187.548	98.8967	0.337993	0.300038	0.115442	0.247606	0.0822515	0.177517	0.0390942	0.0347592	0.38234	0.0293734	0.207773	0.353075	0.237823	0.100663	0.0392975	0.0273632	0.0340056
Bhopal	2371061	1795648	15074.3	63.5763	97.0806	184.965	0.330339	0.44466	0.127422	0.299455	0.132726	0.321309	0.0551766	0.0371862	0.137311	0.0129476	0.15769	0.396772	0.2815	0.100713	0.0335062	0.0171267	0.0126921
Visakhapatnam	4290589	1730320	47259.4	110.147	109	158.745	0.262848	0.24226	0.0485543	0.269755	0.122278	0.233231	0.0355767	0.0718148	0.237258	0.0184052	0.181529	0.297207	0.267771	0.138254	0.0668719	0.0288053	0.0195623
Vadodara	4165626	1666703			129.499	128.704	0.460468	0.422035	0.0893591	0.177494	0.209176	0.405303	0.055308	0.0529658	0.0718328	0.021232	0.159285	0.392404	0.246004	0.102666	0.0517535	0.0280011	0.0198861
Kannur	2523003	1642892	17688.8	70.1101	435	37.7338	0.125491	0.143779	0.0823507	0.322738	0.0187103	0.0763754	0.0392259	0.0348237	0.472478	0.0280984	0.216873	0.337345	0.262312	0.109256	0.0314871	0.0162181	0.02651
Ludhiana	3498739	1613878	34510.2	98.6361	97	166.379	0.633199	0.503259	0.170126	0.251651	0.279266	0.296012	0.0697091	0.0528407	0.0340236	0.00814643	0.208978	0.418421	0.24011	0.0675182	0.0390584	0.0146916	0.0112227
Agra	4418797	1574542	16215.3	36.6962	145.521	108.2	0.653659	0.374087	0.0719615	0.302783	0.274719	0.254647	0.0308272	0.0773731	0.0350619	0.0193311	0.208014	0.343157	0.268049	0.0689576	0.0863343	0.0129934	0.0124942
Nashik	6107187	1562769	54914	89.917	91.4665	170.857	0.348805	0.344512	0.0710627	0.298581	0.17708	0.29668	0.0400277	0.0692675	0.0960412	0.0163672	0.255604	0.396625	0.187455	0.0725778	0.0365059	0.0221511	0.0290811
Vijaywada	9405211	1491202	65651.9	69.8037	130.923	113.899	0.387861	0.170244	0.0204558	0.287406	0.231797	0.201543	0.0208803	0.079178	0.144432	0.0213484	0.239497	0.415172	0.193539	0.0602958	0.0473897	0.0221775	0.0219293
Madurai	3038252	1462420	22784.2	74.9913	195.511	74.7997	0.414841	0.296187	0.0406542	0.239928	0.2	0.238034	0.0280216	0.0180129	0.260751	0.0105148	0.204231	0.388509	0.226722	0.08499	0.0383043	0.0244678	0.0327757
Faridabad	1809733	1404653	31131.9	172.025	108.015	130.043	0.485751	0.433488	0.182848	0.227799	0.215647	0.226622	0.137287	0.0816143	0.0635873	0.0390992	0.170743	0.354159	0.213515	0.0969489	0.0794286	0.0721542	0.013051
Jamshedpur	3358975	1337131	14360.1	42.7513	100.302	133.311	0.657224	0.286661	0.0587876	0.227913	0.302139	0.310514	0.0354056	0.0648579	0.0407117	0.0142907	0.189207	0.489522	0.227732	0.053839	0.015942	0.0107668	0.0129917
Srinagar	1990574	1273312			74	172.069	0.212095	0.179611	0.156346	0.254643	0.0440532	0.0546519	0.113661	0.020458	0.484194	0.00739087	0.156256	0.334266	0.319989	0.124444	0.0297117	0.0195201	0.0158136
Jabalpur	2463289	1267564	12008.4	48.7493	117.631	107.758	0.535938	0.318956	0.055387	0.277997	0.303243	0.290594	0.0242182	0.0471888	0.0289156	0.0199074	0.191733	0.421218	0.23145	0.0752728	0.0447047	0.0199081	0.0157132
Varanasi	3676841	1201815	9859.32	26.8146	155.977	77.0507	0.753153	0.302198	0.0470238	0.291776	0.318444	0.265194	0.0252632	0.0447462	0.0216121	0.0251028	0.221672	0.393094	0.235291	0.0622049	0.0523266	0.0130082	0.0224024
Dhanbad	2684487	1195298	15246.1	56.7935	266	44.936	0.558114	0.269405	0.0391827	0.455515	0.207151	0.184533	0.0209515	0.0829298	0.0190534	0.0261376	0.280929	0.423505	0.187731	0.0453283	0.0404365	0.0128521	0.00921797
Aurangabad	3701282	1189376	25442.4	68.7393	134.409	88.4891	0.264472	0.324275	0.048693	0.352139	0.103203	0.297934	0.0387173	0.0993036	0.0931978	0.00894864	0.19974	0.39923	0.217135	0.0965391	0.0449386	0.0212699	0.0211476
Amritsar	2490656	1132761	26721.1	107.286	132	85.8152	0.575839	0.476212	0.124574	0.27778	0.25501	0.285527	0.0464036	0.0640175	0.044193	0.0177867	0.207062	0.42518	0.233339	0.0588432	0.0419318	0.0165708	0.0170741
Raipur	4063872	1122555	5723.74	14.0844	97	115.727	0.636172	0.220244	0.0395881	0.293692	0.322666	0.26596	0.0299444	0.0328321	0.0286688	0.019609	0.243575	0.442422	0.18805	0.0571796	0.0413992	0.0149613	0.0124134
Allahabad	5954391	1117094	16002.7	26.8754	169.882	65.7572	0.776756	0.285263	0.0503186	0.240857	0.255412	0.325989	0.0437484	0.0492292	0.0392564	0.0353781	0.182966	0.339432	0.266683	0.0753208	0.0972063	0.0195459	0.018845
Kollam	2635375	1110005	17981.8	68.2325	240.413	46.1708	0.249628	0.223939	0.0918757	0.304456	0.136665	0.154164	0.0364092	0.0216167	0.287936	0.0414708	0.213352	0.414793	0.20709	0.074209	0.0299415	0.0190798	0.0415341
Ranchi	2914253	1073440	13185.2	45.244	106	101.268	0.608951	0.270241	0.0674328	0.313896	0.186395	0.268321	0.0507704	0.114818	0.0412602	0.019537	0.217768	0.388525	0.234962	0.0705602	0.0508431	0.016969	0.0203721
Durg-Bhilainagar	3343872	1064077	16629.8	49.7321	80.6051	132.011	0.709981	0.28135	0.0489156	0.228427	0.378114	0.262503	0.0272384	0.0202941	0.0358936	0.0397683	0.209837	0.419646	0.210252	0.072292	0.0380834	0.0329666	0.0169237
Gwalior	2032036	1053505	9644.03	47.4599	106.647	98.7843	0.532389	0.355758	0.0609659	0.299611	0.256662	0.257391	0.0251213	0.0636467	0.0678657	0.0237628	0.194896	0.431277	0.21822	0.0699084	0.0399048	0.019814	0.0259793
Jodhpur	3687165	1033918	16535.7	44.8466	68.376	151.211	0.324313	0.335216	0.0691544	0.199727	0.211547	0.409323	0.0467542	0.0414035	0.0690905	0.015282	0.145836	0.421461	0.278397	0.0832663	0.0296947	0.0159117	0.0254333
Tiruchirappalli	2722290	1021717	18517.3	68.021	101.93	100.237	0.515784	0.342138	0.0435311	0.21556	0.169802	0.255955	0.0320498	0.0156663	0.28784	0.0157251	0.213157	0.355904	0.2081	0.0981669	0.0489159	0.0377517	0.0380044
Kota	1951014	1001365	11286.9	57.8516	161.955	61.8298	0.404635	0.396897	0.0688968	0.281513	0.217437	0.326191	0.0377552	0.0688229	0.0440995	0.0104342	0.200762	0.453846	0.214343	0.0688772	0.0245744	0.0170652	0.0205318
Guwahati	1253938	963429	8639.74	68.9008	91.4707	105.327	0.296067	0.288515	0.19285	0.289375	0.102254	0.181303	0.0974904	0.0503933	0.255833	0.0109441	0.256936	0.369262	0.22935	0.0785676	0.0257041	0.0180736	0.0221061
Chandigarh	1055450	960787	20017	189.654	122.431	78.476	0.574356	0.467398	0.258405	0.162036	0.299821	0.254867	0.149066	0.0338629	0.0795343	0.00384575	0.145512	0.395003	0.315257	0.0949338	0.0205753	0.0139163	0.0148029
Hubli-Dharwad	1847023	943857	10241.3	55.4475	110.933	85.0834	0.297386	0.257743	0.0599668	0.305599	0.0937287	0.207203	0.0345532	0.0339416	0.299479	0.0187353	0.180678	0.401345	0.236058	0.0846872	0.0390122	0.0263336	0.0318858
Gurgaon	1514432	876824	47655.5	314.676	108.015	81.1764	0.323409	0.412418	0.300616	0.273758	0.0891766	0.172172	0.281361	0.0681712	0.0774991	0.0284629	0.204479	0.311541	0.213147	0.122182	0.0745788	0.0591301	0.0149418
Bhubaneswar	2251673	837737	12521.5	55.6096	62.2526	134.571	0.660403	0.356855	0.07468	0.175159	0.268053	0.350425	0.0611243	0.0639053	0.039287	0.0281487	0.181598	0.364585	0.238877	0.102732	0.0705732	0.0194679	0.0221677
Gorakhpur	4440895	671048	9612.6	21.6456	62.0965	108.065	0.763017	0.238275	0.0463022	0.226268	0.31712	0.301919	0.0331267	0.0453268	0.0246981	0.0442122	0.203201	0.394409	0.206116	0.0660664	0.0685631	0.0239685	0.0376763
Bikaner	2363937	647804	10432.1	44.1303	50.1745	129.11	0.283901	0.200961	0.0478136	0.21193	0.341323	0.299755	0.0236789	0.0499098	0.0548903	0.00858297	0.175984	0.480678	0.207383	0.0366431	0.0516952	0.01546	0.0321566
Cuttack	2624470	606007	12686.3	48.3386	66.2867	91.4222	0.694485	0.249297	0.0302071	0.197833	0.33729	0.328961	0.0286938	0.0246357	0.0526685	0.0196005	0.24181	0.38087	0.184567	0.0703993	0.0760001	0.0264087	0.0199445
Gaya	4391418	463454	6677.42	15.2056	141.819	32.6792	0.430856	0.0913207	0.0180126	0.449442	0.237495	0.164583	0.0188369	0.0479213	0.0350568	0.0392284	0.263302	0.374096	0.227257	0.0314865	0.0714848	0.0132249	0.019148
Rohtak	1061204	373133	8251.26	77.7538	175.724	21.234	0.45682	0.324896	0.108601	0.296232	0.187674	0.215762	0.0589839	0.0558913	0.101019	0.0760748	0.211717	0.430855	0.139289	0.0404496	0.0375368	0.0354474	0.104706
Korba	1206640	363210	16063.4	133.125	56.471	64.318	0.600416	0.231152	0.0379913	0.220426	0.35851	0.330184	0.0285168	0.020955	0.0306538	0.00674851	0.200052	0.525064	0.16284	0.0669676	0.0217786	0.0122564	0.0110412
Darbhanga	3937385	294116	5737.93	14.5729	147	20.0079	0.400116	0.0679451	0.0133681	0.374228	0.313924	0.170616	0.0232405	0.0368608	0.0311055	0.0397637	0.277744	0.455879	0.150351	0.034703	0.0350464	0.0203135	0.0259629
Aizawl	400309	291822	2508.35	62.6603	85.4688	34.1437	0.0582131	0.210353	0.120323	0.478068	0.0188582	0.123795	0.0782971	0.064258	0.225597	0.00249557	0.479006	0.381207	0.0893051	0.0190158	0.00581108	0.00566271	0.0199926
Jalna	1959046	285349	7051.63	35.9952	124.113	22.991	0.224251	0.201509	0.0227655	0.398833	0.187392	0.274939	0.0180928	0.0598275	0.0407336	0.0129888	0.237611	0.484473	0.159167	0.0402674	0.0354483	0.0199272	0.0231065
Purnia	3264619	280547	4604.74	14.105	105.346	26.6311	0.457274	0.0663222	0.0139001	0.345702	0.312144	0.18772	0.021129	0.0539863	0.0421224	0.027479	0.269933	0.369396	0.17793	0.0527326	0.0906418	0.0225511	0.0168161
Katihar	3071029	225982	4945.89	16.105	125.09	18.0656	0.463493	0.0590053	0.00859244	0.436839	0.279899	0.144337	0.0103115	0.040978	0.0141144	0.0532641	0.345621	0.403455	0.133236	0.032305	0.0403134	0.01821	0.0268592
Murwara	1292042	221875	4489.96	34.7509	117.653	18.8584	0.467859	0.13321	0.0151607	0.36139	0.290511	0.24352	0.0132752	0.0419357	0.0248496	0.0191962	0.30043	0.508568	0.12051	0.0200904	0.0237475	0.011211	0.0154431
Singrauli	1178273	220295			46.4104	47.4667	0.440611	0.14495	0.0314958	0.322652	0.196083	0.255008	0.0533857	0.013697	0.147278	0.0101442	0.200593	0.402679	0.259889	0.0560386	0.0514095	0.0179039	0.0114869
Burhanpur	757847	210891			182.529	11.5538	0.272484	0.161519	0.015487	0.529597	0.240125	0.15538	0.00863026	0.0176723	0.0282184	0.0135721	0.431285	0.42337	0.083008	0.0184582	0.0219304	0.0112081	0.0107403
Deoghar	1492073	203116	4524.76	30.3253	90.3992	22.4688	0.66845	0.13161	0.0154341	0.404454	0.26677	0.17517	0.0169412	0.0297695	0.0270471	0.0727002	0.268022	0.431789	0.158477	0.0326558	0.0407333	0.0274472	0.0408757
Puri Town	1698730	201026	5910.4	34.793	72.6234	27.6806	0.662242	0.160418	0.0134304	0.288191	0.343563	0.197424	0.0124377	0.0247425	0.0505179	0.030836	0.271642	0.436491	0.126386	0.0457982	0.0558886	0.0238253	0.0399699
Khandwa	1310061	200681	5818.96	44.4175	80.8716	24.8148	0.271738	0.176983	0.0152486	0.444452	0.183133	0.231786	0.014731	0.0242021	0.0684484	0.0269209	0.300796	0.458431	0.108066	0.039135	0.0256829	0.0295264	0.0383628
Shimla	814010	169758	7860.95	96.5707	81.7171	20.7739	0.0166963	0.0477305	0.134776	0.483502	0.00512977	0.0151692	0.0879002	0.00343678	0.401459	0.00125281	0.293393	0.341362	0.260185	0.0534077	0.0176434	0.0184617	0.0155467
Saharsa	1900661	155175	3091.64	16.2661	109.699	14.1456	0.35571	0.05844	0.0108161	0.378067	0.29188	0.188988	0.0190406	0.0278286	0.0262267	0.043528	0.28301	0.439044	0.14283	0.0468055	0.0513015	0.0184098	0.0185991
Lalitpur	1221592	133041	3067.67	25.1121	94.3907	14.0947	0.541178	0.173832	0.0260464	0.473061	0.183114	0.214128	0.0159359	0.0339173	0.0396912	0.0358309	0.295136	0.451006	0.121523	0.0366911	0.0359211	0.0253758	0.0343477
Basti	2464464	114651	4202.77	17.0535	47.7	24.0358	0.813064	0.177665	0.0310948	0.311434	0.226138	0.279204	0.0303996	0.0536568	0.0412018	0.0505873	0.257819	0.410078	0.154377	0.0430101	0.0504507	0.0312141	0.0530518
Jehanabad	1125313	102456	1523.35	13.5371	293.904	3.48603	0.383109	0.0774982	0.0142907	0.570417	0.0991999	0.0938186	0.0157898	0.0535297	0.0538837	0.104086	0.384549	0.337573	0.127629	0.0355568	0.0239214	0.0489268	0.0418443
Banswara	1797485	100128	5703.71	31.7316	79.0168	12.6717	0.110931	0.132626	0.0157613	0.400346	0.0551034	0.360405	0.0201325	0.0506375	0.100158	0.0100483	0.304987	0.419192	0.135587	0.0589346	0.0341141	0.0287873	0.0183982
